# Supplementary material for: Sialyl LewisX/A and Cytokeratin Crosstalk in Triple Negative Breast Cancer
Source: Cancers (Basel). 2023 Jan 25;15(3):731. doi: 10.3390/cancers15030731 (PMC9913872; doi:10.3390/cancers15030731)
Supplement: Supplementary file 1 [file cancers-15-00731-s001.zip]

Archive with 7 entries (6 files):
- Supplementary File S1.pdf
- Supplementary File S2.pdf
- Supplementary File S3/
- Supplementary File S3/Script S1.txt
- Supplementary File S3/Script S2.txt
- Supplementary File S3/Script S3.txt
- Supplementary File S4.xlsx
