# Supplementary material for: Sialyl LewisX/A and Cytokeratin Crosstalk in Triple Negative Breast Cancer
Source: Cancers (Basel). 2023 Jan 25;15(3):731. doi: 10.3390/cancers15030731 (PMC9913872; doi:10.3390/cancers15030731)
Supplement: Supplementary file 1 [file cancers-15-00731-s001.zip › Supplementary File S3/Script S1.txt]

#####################################################################################################################
#################### SIALYL LEWISX/A AND CYTOKERATIN CROSSTALK IN TRIPLE NEGATIVE BREAST CANCER #####################
#####################################################################################################################
############################# R script with the survival analysis of TNBC patients ##################################
#####################################################################################################################

## Libraries Used

#install.packages("readxl")
#install.packages("survival")
#install.packages("survminer")

library(readxl)
library(survival)
library(survminer)

#####################################################################################################################
############################### Acquiring Disease Free Survival for the TNBC Cohort #################################
#####################################################################################################################

#preparing the data table for analysis
setwd("directory")
Data <- read_excel("Supplementary Material 5_TNBC_Clinical Data.xlsx")
Data <- as.data.frame(Data)
Data <- Data[,-1]
colnames(Data) <- c("sLeXA", "E-SL", "CK5.6", 
                    "P-Cad", "EGFR", "AR", "Age", 
                    "Tumor Size", "Tumor Grade", 
                    "Nº invaded LN", "Status", 
                    "Diagnostic_date", "Disease_date", 
                    "Last_FollowUp")
days_to_last_followup <- as.numeric(difftime(Data$Last_FollowUp, Data$Diagnostic_date))
days_to_disease <- as.numeric(difftime(Data$Disease_date, Data$Diagnostic_date))
ClinicalInfo <- cbind(Data, days_to_disease)
ClinicalInfo <- cbind(ClinicalInfo, days_to_last_followup)
ClinicalInfo <- ClinicalInfo[!is.na(ClinicalInfo$Status),]

#creating a table named data with the time in years and with the status that in this case is the recurrence
#as 0 if it didn't happen and 1 if it happen
time<-apply(ClinicalInfo[,c("days_to_disease", "days_to_last_followup")],1 , function(x) as.numeric(na.omit(x)))/365
Status<-as.numeric(ClinicalInfo$Status)
data<-data.frame("time"=time, "status"=Status)

#creating a survival object and the survival curve
surv_data<-Surv(data$time, data$status)
surv_fit<-survfit(surv_data ~ 1, data = data)
summary(surv_fit)
#RESULTS

#ploting the survival curve and saving it as an image
png("DFS.png", res=1200, width=7000, height=7000)
#grDevices::windows()
ggsurv<-ggsurvplot(surv_fit,
                   xlab = "Time (years)",
                   ylab = "Disease Free Survival",
                   palette = c("red"),
                   conf.int = T,
                   pval.coord = c(0,0),
                   risk.table = FALSE,
                   risk.table.col = " ",
                   risk.table.height = 0.25,
                   ggtheme = theme_bw(base_family =  "sans"),
                   censor = T,
                   data=data,
                   font.title=c(20, "bold", "black"),
                   font.x=c(15, "bold", "black"), 
                   font.y=c(15, "bold", "black"), 
                   font.tickslab=c(15, "bold", "black"),
                   font.legend=c(13, "bold", "black"),
                   surv.median.line = "hv"
)
ggsurv$plot <- ggsurv$plot+ 
  ggplot2::annotate("text", 
                    x = 3.3, y = 0.5, # x and y coordinates of the text
                    label = "≈ 2y 5m", size = 5)
ggsurv
dev.off()

#####################################################################################################################
############################### Acquiring Disease Free Survival for the TNBC Cohort #################################
################### Comparation between high expression sLeX/A and low expression sLeX/A groups #####################
#####################################################################################################################

#Separating the samples in groups by the mean expression of sLeX/A
ClinicalInfo <- ClinicalInfo[!is.na(ClinicalInfo$sLeXA),]
MarkerExpLevels <- ClinicalInfo$sLeXA
MarkerExpStatus <- ifelse(MarkerExpLevels > mean(MarkerExpLevels), "High", "Low")
 

#creating a table called data with the time in years and with the status that in this case is the recurrence as 0 if
#it didn't happen and 1 if it happen, and the sLeX/A groups previously selected above
time<-apply(ClinicalInfo[,c("days_to_disease", "days_to_last_followup")],1 , function(x) as.numeric(na.omit(x)))/365
Status<-as.numeric(ClinicalInfo$Status)
data<-data.frame("time"=time, "status"=Status,"group"=MarkerExpStatus)

#creating a survival object and the survival curve with the sLeX/A groups
surv_data<-Surv(data$time, data$status)
surv_fit_groups<-survfit(surv_data ~ group, data = data)
surv_groups<-survdiff(surv_data ~ group, data=data)
pvalue <- pchisq(surv_groups$chisq, length(surv_groups$n)-1, lower.tail = FALSE)
#p-value=0.00544
summary(surv_fit_groups)
#50% probability of disease free survival is reached for the sLeX/A group after 1.5 years (1 year and 6 months),
#and reached after 4.5 years (4 years and 6 months) for the sLeX/A Low group

#ploting the survival curve and saving it as an image
png("sLeXA_DFS.png", res = 1200, width = 7000, height = 7000)
#grDevices::windows()
ggsurv<-ggsurvplot(surv_fit_groups,
                   xlab = "Time (years)",
                   ylab = "Disease Free Survival",
                   legend.labs=c("sLeX/A High", "sLeX/A Low"),
                   palette = c("red", "blue"),
                   conf.int = T,
                   conf.int.alpha = 0.05,
                   risk.table = FALSE,
                   risk.table.col = " ",
                   risk.table.height = 0.25,
                   ggtheme = theme_bw(base_family =  "sans"),
                   censor = T,
                   data=data,
                   font.title=c(20, "bold", "black"),
                   font.x=c(15, "bold", "black"), 
                   font.y=c(15, "bold", "black"), 
                   font.tickslab=c(15, "bold", "black"),
                   font.legend=c(13, "bold", "black"),
                   surv.median.line = "hv"
)
ggsurv$plot <- ggsurv$plot+ 
  ggplot2::annotate("text", 
                    x = 0.8, y = 0.47, # x and y coordinates of the text
                    label = "≈ 1y6m", size = 5)
ggsurv$plot <- ggsurv$plot+ 
  ggplot2::annotate("text", 
                    x = 4, y = 0.47, # x and y coordinates of the text
                    label = "≈4y6m", size = 5)
ggsurv$plot <- ggsurv$plot+ 
  ggplot2::annotate ("text",
                     x = 10, y = 0.95, label = "p = 0.0054", cex=5, col="black", vjust=0, hjust = 1.1, fontface=3
  )
ggsurv
dev.off()

#####################################################################################################################
############################### Acquiring Disease Free Survival for the TNBC Cohort #################################
################### Comparation between high expression CK 5/6 and low expression CK5/6 groups ######################
#####################################################################################################################

#Separating the samples in groups by the mean expression of CK5/6
MarkerExpLevels <- ClinicalInfo$CK5.6
MarkerExpStatus <- ifelse(MarkerExpLevels > mean(MarkerExpLevels), "High", "Low")

#creating a table called data with the time in years and with the status that in this case is the recurrence as 0 if
#it didn't happen and 1 if it happen, and the CK5/6 groups previously selected above
time<-apply(ClinicalInfo[,c("days_to_disease", "days_to_last_followup")],1 , function(x) as.numeric(na.omit(x)))/365
Status<-as.numeric(ClinicalInfo$Status)
data<-data.frame("time"=time, "status"=Status,"group"=MarkerExpStatus)

#creating a survival object and the survival curve with the CK5/6 groups
surv_data<-Surv(data$time, data$status)
surv_fit_groups<-survfit(surv_data ~ group, data = data)
surv_groups<-survdiff(surv_data ~ group, data=data)
pvalue <- pchisq(surv_groups$chisq, length(surv_groups$n)-1, lower.tail = FALSE)
#p-value=0.0696
summary(surv_fit_groups)
#50% probability of disease free survival is reached for the CK5.6 Low group after 1.5 years (1 year and 6 months),
#and reached after 2.71 years (2 years and 8 months) for the CK5.6 High group

#ploting the survival curve and saving it as an image
png("CK5_6.png", res = 1200, width = 7000, height = 7000)
#grDevices::windows()
ggsurv<-ggsurvplot(surv_fit_groups,
                   xlab = "Time (years)",
                   ylab = "Disease Free Survival",
                   legend.labs=c("CK5/6 High", "CK5/6 Low"),
                   palette = c("red", "blue"),
                   conf.int = T,
                   conf.int.alpha = 0.05,
                   risk.table = FALSE,
                   risk.table.col = " ",
                   risk.table.height = 0.25,
                   ggtheme = theme_bw(base_family =  "sans"),
                   censor = T,
                   data=data,
                   font.title=c(20, "bold", "black"),
                   font.x=c(15, "bold", "black"), 
                   font.y=c(15, "bold", "black"), 
                   font.tickslab=c(15, "bold", "black"),
                   font.legend=c(13, "bold", "black"),
                   surv.median.line = "hv"
)
ggsurv$plot <- ggsurv$plot+ 
  ggplot2::annotate("text", 
                    x = 0.73, y = 0.47, # x and y coordinates of the text
                    label = "≈ 1y7m", size = 5)
ggsurv$plot <- ggsurv$plot+ 
  ggplot2::annotate("text", 
                    x = 3.5, y = 0.5, # x and y coordinates of the text
                    label = "≈2y8m", size = 5)
ggsurv$plot <- ggsurv$plot+ 
  ggplot2::annotate ("text",
                     x = 10, y = 0.95, label = "p = 0.0696", cex=5, col="black", vjust=0, hjust = 1.1, fontface=3
  )
ggsurv
dev.off()

######################################################## END #########################################################
