# Supplementary material for: Sialyl LewisX/A and Cytokeratin Crosstalk in Triple Negative Breast Cancer
Source: Cancers (Basel). 2023 Jan 25;15(3):731. doi: 10.3390/cancers15030731 (PMC9913872; doi:10.3390/cancers15030731)
Supplement: Supplementary file 1 [file cancers-15-00731-s001.zip › Supplementary File S3/Script S2.txt]

############################################################################################################
############### SIALYL LEWISX/A AND CYTOKERATIN CROSSTALK IN TRIPLE NEGATIVE BREAST CANCER #################
############################################################################################################
##### R script with the correlation analysis of sLeX/A with the other biomarkers and clinical features #####
############################################################################################################

## Libraries Used
#install.packages("corrplot")
library(corrplot)

#preparing the data table for analysis
setwd("directory")
Data <- read_excel("Supplementary Material 5_TNBC_Clinical Data.xlsx")
Data <- as.data.frame(Data)
Data <- Data[,-1]
colnames(Data) <- c("sLeX/A", "E-SL", "CK5/6", 
                    "P-Cad", "EGFR", "AR", "Age", 
                    "Tumor Size", "Tumor Grade", 
                    "Nr invaded LN", "DFS", "Status", 
                    "Diagnostic date", "Disease Date")


#Testing for normality of all variables

Test <- colnames(Data)[1:10]
normality <- matrix(data=0, nrow=length(Test), ncol=2)
rownames(normality) <- Test
colnames(normality) <- c("StatisticW", "pValue")
for(i in 1:length(Test)){
  normality_result <- shapiro.test(Data[,i])
  normality [i,] <- c(normality_result$statistic, normality_result$p.value)
}
#Almost all data is not normal

#obtaining the correlation values between the sLeX/A and the other variables
Test <- colnames(Data)[2:10]
Cor <- matrix(data=0, nrow=length(Test), ncol=2)
rownames(Cor) <- Test
colnames(Cor) <- c("CorValue", "pValue")
for(i in 1:length(Test)){
  cur_result <- cor.test(as.numeric(Data[,1]), as.numeric(Data[,Test[i]]), method="spearman", exact = FALSE)
  Cor[i,] <- c(cur_result$estimate, cur_result$p.value)
}
Cor<- as.data.frame(Cor)
Cor$CorValue <- as.numeric(as.character(Cor$CorValue))
Cor$pValue <- as.numeric(as.character(Cor$pValue))

#saving the correlation values as the object M
M <- as.matrix(Cor$CorValue)
colnames(M) <- "sLeX/A"
rownames(M) <- rownames(Cor)

#saving the p-Values as the object p.mat
p.mat <- as.matrix(Cor$pValue)
colnames(p.mat) <- "sLeX/A"
rownames(p.mat) <- rownames(Cor)

#saving the colour palette selected to use
scalebluered <- colorRampPalette(c("#2166AC","white","#D6604D"))(200)

#creating the heatmap including the statistical significance as * based on the p.mat object values
#saving the heatmap as image
png("Correlation_Heatmap.png", res=300, width=2000, height=2700)
corrplot(M, 
         method="color", 
         type="full", 
         cl.pos = "n",
         tl.srt=65,
         order="original", 
         p.mat = p.mat, 
         insig = "label_sig",
         sig.level = c(0.001, 0.01, 0.05), 
         pch.cex = 2,
         diag=TRUE, 
         tl.col="black", 
         tl.cex =1.5,
         col=colorRampPalette(c("#2166AC","white","#D6604D"))(200),
         addgrid.col="black",
)
colorlegend(
  scalebluered,
  c(seq(-1,1,0.25)),
  xlim=c(1.65,2.25),
  ylim=c(0.5,9.5),
  align="l",
  vertical=TRUE,
  addlabels=TRUE,
  cex=1.5
)
dev.off()

################################################### END ####################################################
