# Supplementary material for: Sialyl LewisX/A and Cytokeratin Crosstalk in Triple Negative Breast Cancer
Source: Cancers (Basel). 2023 Jan 25;15(3):731. doi: 10.3390/cancers15030731 (PMC9913872; doi:10.3390/cancers15030731)
Supplement: Supplementary file 1 [file cancers-15-00731-s001.zip › Supplementary File S3/Script S3.txt]

############################################################################################################
############### SIALYL LEWISX/A AND CYTOKERATIN CROSSTALK IN TRIPLE NEGATIVE BREAST CANCER #################
############################################################################################################
######################R script to obtain Cytokeratin epitopes genes expression############################## 
################according to the high and low expression of fucosyltransferases genes ######################
############################################################################################################              
############################################################################################################


#Upload data
setwd('directory')
load("TNBC_data.RData") #Loading TNBC samples expression values


#install.packages("NLP")
#install.packages("openxlsx")
#install.packages("car")

library(openxlsx)
library(NLP)
library(car) #normality test


#######################################################################################
#######################################Functions#######################################
#######################################################################################

Exp_level<-function(Genelist, Genename){
  
  #Generate a subset of lists that contain data frames from different genes.
  
  Info <- list()
  for (i in 1:length(Genelist)){
    GeneExpLevels <- logTPMs[Genelist[i],]
    GeneExpStatus <- ifelse(GeneExpLevels > median(GeneExpLevels), "High", "Low")
    Final_status <- list(data.frame(names(GeneExpLevels),GeneExpLevels,GeneExpStatus))
    Info <- append(Info,Final_status)
  }
  names(Info) <- Genename
  return (Info)
}

High_Low_Subset <- function(Gene,Genename){
  
  #Generate two sublists of patients id divided based on the median expression of a gene of expression
  #Output:A list with two sublists of patients' identifiers from the High Expression Group and the Low Expression Group.
  
  Genedata<-as.data.frame(Exp_level(Gene,Genename))[-1]
  High <-rownames(subset(Genedata, Genedata[,2]== "High"))
  Low <-rownames(subset(Genedata, Genedata[,2]== "Low"))
  naming_High <- rep("High", each = length(High))
  naming_Low <- rep("Low", each = length(Low))
  High <- data.frame(naming_High, High)
  Low <- data.frame(naming_Low, Low)
  High_Low <- list(High, Low)
  names(High_Low) <- c(paste("High",as.String(Genename), sep ="_"),paste("Low",as.String(Genename), sep ="_"))
  return(High_Low)
}


Statistics <- function(TargetGene,Genelist,Genename,Filename){
  
  #Correlate the patient's expression of a specific gene with the expression of another gene of interest, 
  #using a unpaired student's t-test with or without Welch's correction (as appropriate) 
  #between the previously created High and Low expression groups of a gene of interest
  #Output: List containing various subsets of the High and Low expression groups' average expression, t-test p-value, and an excel file containing the same results
  
  Extract <- list()
  for (j in 1:length(1:length(TargetGene))){
    Gene2data <- as.data.frame(Exp_level(TargetGene[j],Genename[j]))[,-1]
    for(i in 1:length(Genelist)){
      Gene1high_lowdata <- High_Low_Subset(Genelist[i],Genename[i])
      
      high_subset <-Gene2data[rownames(Gene2data) %in% as.vector(unlist(Gene1high_lowdata[1])),1]
      l_high_subset <- length(high_subset)
      meanhigh <-mean(as.numeric(high_subset))
      sdhigh <- sd(as.numeric(high_subset))
      Abv_avg <- c(meanhigh,sdhigh,l_high_subset )
      
      low_subset <-Gene2data[rownames(Gene2data) %in% as.vector(unlist(Gene1high_lowdata[2])),1]
      meanlow <-mean(as.numeric(low_subset))
      sdlow <- sd(as.numeric(low_subset))
      l_low_subset <- length(low_subset)
      Bellow_avg<- c(meanlow,sdlow,l_low_subset)
      
      t_test <- t.test(high_subset,low_subset, paired = FALSE )$p.value
      Mid_product <- list(rbind(Abv_avg,Bellow_avg,t_test))
      Extract <- append(Extract,Mid_product)
      
    }
  }
  names(Extract) <- Genename
  write.xlsx(Extract, file = paste(Filename, ".xlsx", sep =""))
  return(Extract)
}


#All of the following analyses were carried out on FUT3,4,5,6,7,10,11 because they were the only ones that showed a link to Sialyl Lewis X/A biosythethic synthesis

FUT_Ensembl_id <- c("ENSG00000171124","ENSG00000196371","ENSG00000130383","ENSG00000156413","ENSG00000180549","ENSG00000172728","ENSG00000196968")
FUTs_gene_symbol <- c("FUT3","FUT4","FUT5","FUT6","FUT7","FUT10","FUT11")

###############
## Keratin 5 ##
###############

KRT5_Ensembl_id <- c("ENSG00000186081")

#Keratin 5 expression according to fucosyltransferases (FUTs)

Statistics(KRT5_Ensembl_id, FUT_Ensembl_id ,FUTs_gene_symbol,"KRT5 expression according to FUT_median")

#FUTs expression according to Keratin 5

Statistics(FUT_Ensembl_id, KRT5_Ensembl_id, FUTs_gene_symbol,"FUTs expression according to KRT5_median")

################
## Keratin 6A ##
################

#Keratin 6A expression according to fucosyltransferases (FUTs)

KRT6A_Ensembl_id <- c("ENSG00000205420")

Statistics(KRT6A_Ensembl_id, FUT_Ensembl_id, FUTs_gene_symbol,"KRT6A expression according to FUTs_median")

################
## Keratin 6B ##
################

#Keratin 6B expression according to fucosyltransferases (FUTs)

KRT6B_Ensembl_id <- c("ENSG00000185479")

Statistics(KRT6B_Ensembl_id , FUT_Ensembl_id, FUTs_gene_symbol,"KRT6B expression according to FUTs_median")

################
## Keratin 6C ##
################


#Keratin 6C expression according to fucosyltransferases (FUTs)

KRT6C_Ensembl_id <- c("ENSG00000170465")

Statistics(KRT6C_Ensembl_id, FUT_Ensembl_id, FUTs_gene_symbol,"KRT6C expression according to FUTs_median")


############################################################################################################
#The analysis of these Hemidesmosomes (HD) components was limited to FUT5 and FUT10 because they were the only ones that showed a potential relationship.
############################################################################################################
############################################################################################################
FUT_five_ten_ensembl_id <- c("ENSG00000130383","ENSG00000172728")
FUT_five_ten_gene_symbol <- c("FUT5","FUT10")

#################
## Integrin A6 ## 
#################

#Integrin A6 expression according to fucosyltransferases (FUTs)

ITGA6_ensembl_id<- c("ENSG00000091409")

Statistics(ITGA6_ensembl_id, FUT_five_ten_ensembl_id, FUT_five_ten_gene_symbol,"ITGA6 expression according to FUT_median")

#################
## Integrin B4 ## 
#################

#Integrin B4 expression according to fucosyltransferases (FUTs)

ITGB4_ensembl_id<- c("ENSG00000132470")

Statistics(ITGB4_ensembl_id, FUT_five_ten_ensembl_id, FUT_five_ten_gene_symbol,"ITGB1 expression according to FUTs_median")

#################
## Plectin ###### 
#################

#Plectin expression according to fucosyltransferases (FUTs)

PLEC_ensembl_id<- c("ENSG00000178209")

Statistics(PLEC_ensembl_id, FUT_five_ten_ensembl_id, FUT_five_ten_gene_symbol,"PLEC expression according to FUTs_median")


################################################### END ####################################################
