# Supplementary material for: Sialyl LewisX/A and Cytokeratin Crosstalk in Triple Negative Breast Cancer
Source: Cancers (Basel). 2023 Jan 25;15(3):731. doi: 10.3390/cancers15030731 (PMC9913872; doi:10.3390/cancers15030731)
Supplement: Supplementary file 1 [file cancers-15-00731-s001.zip › Supplementary File S4.xlsx]

## Sheet: AllSamples_5 years - Copy
Tumor Number	sLex	E-Ig	CK5/6	P-cad	EGFR	AR (%)	Age	Tumor size (mm)	Tumor grade	N invaded LN	Status	diagnostic date	disease date	last follow up
1	1	1	0	0	1	0	73	17	3	12	0	2007-03-27		2016-09-06
2	1	3	2	1	0	0	35	25	3	8	1	2007-05-27	2009-02-01
3	1	1	2	1	1	0	59	25	2	15	0	2007-05-27		2016-09-06
4	1	3	0	1	0	0	52		2	3	1	2005-10-07	2006-01-04
5	3	3	0	1	0	1	82	21	3	0	1	2011-07-25	2012-01-13
6	3	3	0	1	2	0	52	20	3	1	1	2010-02-03	2011-09-25
7	1	1	2	1	0	0	62	23	3	16	1	2010-03-18	2015-03-18
8	3	3	0	1	1	0	67	6	2	15	1	2010-07-07	2012-01-25
9	2	3	0	1	1	0	78	6	3	0	1	2010-07-23	2013-01-23
10	3	3	1	1	0	0	34	15	3	0	1	2010-10-20	2013-07-06
11	2	3	1	1	3	0	87	2	3	12	1	2010-11-10	2012-09-21
12	1	2	2	1	0	0	33	70	3	0	1	2010-11-12	2013-02-22
13	2	2	3	1	2	0	42	25	3	16	1	2005-12-19	2007-01-04
14	1	1	1	1	0	0	65	15	3	1	0	2011-07-21		2016-09-06
15	2	2	0	1	0	1	51		3	0	1	2012-02-09	2015-09-25
16	1	2	1	1	3	1	56		3	0	1	2012-03-05	2016-09-06
17	3	3	0	1	0	0	59	25	2	15	1	2012-05-10	2012-08-17
18	3	3	0	0	2	0	45	8	3	19	1	2012-01-20	2013-04-08
19	2	3	0	1	0	0	64	40	2	8	1	2012-07-02	2014-01-07
20	2	2	0	1	2	0	87	2	3	12	1	2011-12-20	2012-08-10
21			0	1	1	1	72	4	1	14
22			0	1	1	1	56		1
23			0	1	1	1	73		1
24			2	1	3	1	87	2	3	12
25			0	1	2	0	53	30	3	2
26			1	1	1	1	64	40	2	8
27			0	1	3	0	89	6	4
28			0	1	2	1	47	5	3	19
29			1	1	0	1	65		2
30			2	1	1	1	53		3
31			1	1	1	0	44	7	2	14	1	2010-10-08	2014-06-07
32			3	1	3	0	42	25	3	16	1	2010-06-14	2012-11-26
33			3	1	2	0	55		3
34			1	1	2	0	67		2
35			0	1	2	1	73		1
36			0	1	0	0	78		1
37			0	1	3	0	48	20	3	2
38			1	1	1	1	58	10	3	18
39			0	1	1	0	69	25	3	19
40			0	1	3	0	69	25	3	19
41			1	1	0	0	82	15	2	24
42			0	1	2	0	44	8	3	17	1	2007-08-29	2010-01-22
43			0	1	2	0	33	20	2	11	1	2007-09-01	2011-09-05
44			0	1	0	0	76	4	1		0	2007-08-01		2016-09-06
45			0	1	0	1	76	3	1
46			3	1	2	1	65	13	3	9
47			1	1	1	1	42	24	2	25
48			0	1	1	0	78	8	3	6	1	2006-10-01	2008-11-11
49			1	1	1	0	73	4	1		1	2006-09-22	2011-12-28
50			0	1	2	1	82	15	2	24	1	2005-08-30	2009-09-14
